# Supplementary material for: Hydroxy-octadecenoic acids instead of phorbol esters are responsible for the Jatropha curcas kernel cake’s toxicity
Source: Commun Biol. 2020 May 8;3:228. doi: 10.1038/s42003-020-0919-z (PMC7210109; doi:10.1038/s42003-020-0919-z)
Supplement: Supplementary file 2 — Supplementary Data [file 42003_2020_919_MOESM2_ESM.xlsx]

## Sheet: Fig. 5a
∆CT
	Control	DMSO	HOEAs
	13.7366	15.7832	20.7541
	13.7882	15.8857	21.4496
	13.1655	15.6846	20.9144

## Sheet: Fig. 6
X-Mean, the mean fluorescence intensity of CD62P
	Control	DMSO	Thrombin	HOEAs
	21.2	23.1	87.7	0.63
	20.1	24.2	88.1	61.8
	20.7	23.3	86.8	64

## Sheet: Fig. 7a
Extracellular tryptase content (mg l-1)
	Control	DMSO	Oleic acid	HOEAS
	102.563	143.968	190.984	210.232
	98.189	166.321	199.718	217.956
	100.354	154.856	195.319	214.071

## Sheet: Fig. 7b
Cell Growth index
	Treatment Concentration	HOEAS				oleic acid				DMSO
	10^-4	39.0905	43.4446	42.3158	44.4122	48.3793	37.5423	40.2516	42.0577	-16.449	-7.54717	-11.4498	-10.3532
	10^-5	34.9299	42.7673	34.7363	40.4451	11.9981	20.6096	17.9648	21.2869	0.193517	-9.09531	0.0967586	5.12821
	10^-6	37.8004	35.1234	47.9923	30.2854	19.9323	14.159	12.4819	10.0629	-7.25689	-6.70859	-11.0305	-1.83841
	10^-7	17.6101	17.3843	16.449	18.0938	11.9981	6.19255	7.48266	4.25738	-10.3532	-2.35446	0.580551	2.70924
